# Supplementary material for: Bariatric Surgery Associates with Nonalcoholic Steatohepatitis/Hepatocellular Carcinoma Amelioration via SPP1 Suppression
Source: Metabolites. 2022 Dec 21;13(1):11. doi: 10.3390/metabo13010011 (PMC9867453; doi:10.3390/metabo13010011)
Supplement: Supplementary file 1 [file metabolites-13-00011-s001.zip]

Archive with 1 entries (1 files):
- metabolites-2102037-supplementary.pdf
